# Supplementary material for: Anti-Tuberculosis Activity of Three Carbapenems, Clofazimine and Nitazoxanide Using a Novel Ex Vivo Phenotypic Drug Susceptibility Model of Human Tuberculosis
Source: Antibiotics (Basel). 2022 Sep 20;11(10):1274. doi: 10.3390/antibiotics11101274 (PMC9598577; doi:10.3390/antibiotics11101274)
Supplement: Supplementary file 1 [file antibiotics-11-01274-s001.zip]

Archive with 1 entries (1 files):
- antibiotics-1899873-supplementary-updated.pdf
